# Supplementary material for: NSUN2-mediated HCV RNA m5C Methylation Facilitates Viral RNA Stability and Replication
Source: Genomics Proteomics Bioinformatics. 2025 Feb 17;23(1):qzaf008. doi: 10.1093/gpbjnl/qzaf008 (PMC12233092; doi:10.1093/gpbjnl/qzaf008)
Supplement: qzaf008_Supplementary_Data [file qzaf008_supplementary_data.zip]

Archive with 2 entries (2 files):
- supplementary_material_captions.docx
- supplementary_material.zip
